# Supplementary material for: Fatty acid synthase as a new therapeutic target for HER2-positive gastric cancer
Source: Cell Oncol (Dordr). 2023 Feb 8;46(3):661–76. doi: 10.1007/s13402-023-00769-x (PMC10205874; doi:10.1007/s13402-023-00769-x)
Supplement: Supplementary file 21 — Supplementary file11 (XLSX 35 KB) [file 13402_2023_769_MOESM11_ESM.xlsx]

## Sheet: Supp_Table_1
Supplementary Table 1. GSEA results for comparison of 3D versus 2D cell cultures.
Cell line	Gene set	p-value	FDR	ES	NES	leadingEdge
N87	PENG_LIPID	0.000165782	0.00116048	0.347974	1.76202	AKR1C1;AKR1C2;AKR1C3;AKR1B1;LIPK;ACER2;GPX2;STARD10;PPARG;INPP4B;SMPD3;AKR1B15;ARNTL;GDE1;RGL1;ARSD;CYP1A1;SLC25A20;ACSL1;LIPH;NPAS2;PLA2G10;PIP4K2C;TIAM2;OSBPL3;SLC44A4;ABCA1;PSAP;PNPLA6;PIK3R1;PNPLA2;CYP4F3;LPCAT3;PIP5K1B;PPARA;OSBPL10;LSS;SPHK2;SGPP2;ME1;GLIPR1;SH3KBP1;NR1H3;CHDH;ASAH1;LIPE;MTMR2;PON2;CYP39A1;CTSA;PIK3R3;PLD3;PHOSPHO1;DHCR7;CDS2;ABCG1;MTTP;ABCC3;GLTP;PPARGC1A;STARD3;SREBF2;DGA…
N87	HALLMARK_HEME_METABOLISM	0.000182682	0.00111012	0.380127	1.68855	RNF19A;KAT2B;AQP3;GDE1;ERMAP;OSBP2;CAT;DMTN;PPP2R5B;UCP2;EPB42;CA1;SLC7A11;ADIPOR1;PC;SLC25A38;FOXO3;NCOA4;FBXO7;HAGH;SELENBP1;OPTN;MKRN1;XK;GCLC;SLC11A2;LAMP2;CLIC2;ATG4A;FECH;SYNJ1;ALAD;LRP10;CLCN3;DAAM1;SEC14L1;TAL1;NFE2;ARHGEF12;GAPVD1;MXI1;TRAK2;BTRC;KDM7A;ATP6V0A1;SDCBP;UROS;LPIN2;SMOX;ADD1;AHSP;RANBP10;RBM5;ALDH1L1;BPGM;ABCB6;HBZ;TMEM9B;HTATIP2;MINPP1
N87	HALLMARK_PROTEIN_SECRETION	0.00018615	0.00111012	0.531635	2.12514	TSPAN8;ATP6V1B1;ATP1A1;ABCA1;CLN5;TSG101;CLTA;ICA1;DST;SNAP23;YKT6;GBF1;LAMP2;RAB14;CLCN3;AP2M1;AP1G1;VAMP7;USO1;MAPK1;ATP6V1H;ATP7A;ARF1;RAB5A;CD63;SEC22B;CLTC;EGFR;STX7;IGF2R;YIPF6;ARFGAP3;RAB9A;ARFIP1;ARFGEF1;ADAM10;M6PR;SEC31A;COPB2;VPS45;TMX1;TMED10;SEC24D;NAPA;TMED2;VPS4B;COG2
N87	HALLMARK_MYC_TARGETS_V2	0.000212947	0.00111012	-0.516571	-1.92537	DUSP2;GNL3;WDR74;HSPD1;EXOSC5;NOP2;RABEPK;DDX18;RRP9;CBX3;PPRC1;SORD;PUS1;MAP3K6;HK2;UTP20;MPHOSPH10;RRP12;TCOF1;LAS1L;NOP56;HSPE1
N87	HALLMARK_INTERFERON_ALPHA_RESPONSE	0.000214961	0.00111012	-0.721674	-2.95331	LAMP3;EPSTI1;IFITM3;SP110;IFI44L;UBA7;PSMB9;IFITM2;EIF2AK2;STAT2;UBE2L6;IFITM1;CSF1;IFI44;IRF1;PSME2;RTP4;SAMD9L;BST2;IRF7;PLSCR1;IL7;OASL;PROCR;PSME1;NCOA7;CASP1;HERC6;CMTR1;PNPT1;IFIH1;CMPK2;NMI;LAP3;HELZ2;USP18;C1S;RSAD2;GBP4;HLA-C;MX1;SAMD9;TRIM21;IFIT3;SLC25A28;IRF9;IFI27;TMEM140;IFI35;OAS1;PSMA3;TRIM5;ISG15;PARP9;PSMB8;TRIM25;PARP14
N87	HALLMARK_E2F_TARGETS	0.000221533	0.00111012	-0.420133	-1.92184	EXOSC8;TRA2B;PNN;MTHFD2;NUP107;SPC24;AK2;NUP205;IPO7;MMS22L;MRE11;CKS1B;RFC1;EIF2S1;TIPIN;PAICS;HNRNPD;DCLRE1B;HMGB2;EED;TFRC;WEE1;PAN2;ANP32E;BRCA1;MCM6;RAN;RANBP1;CSE1L;NOP56;DUT;PSMC3IP;DIAPH3;CDKN1A;POLD1;NOLC1;HMGB3;NME1;SMC6;SLBP;WDR90;EZH2;PRIM2;USP1;POLE;KIF22;POLD3;LIG1;SNRPB;MAD2L1;BIRC5;MYC;PLK4;BARD1;STMN1;PSIP1;NUP153;DEK;HUS1;SRSF1;ATAD2;DCTPP1;GINS3;E2F8;MCM4;JPT1;KIF2C;CCP110;BRMS…
N87	HALLMARK_TNFA_SIGNALING_VIA_NFKB	0.000221533	0.00111012	-0.581832	-2.66152	FOSB;DUSP1;DUSP2;EGR2;NR4A2;EGR1;JUNB;NR4A3;EGR3;FOS;NR4A1;ZFP36;OLR1;PLAUR;IER5;KLF10;ATF3;SERPINB2;SLC2A3;HES1;CSF1;PPP1R15A;RHOB;F3;TNFSF9;JUN;KLF9;IRF1;EDN1;SLC16A6;PLK2;GADD45B;KLF6;BIRC3;MAP3K8;FOSL1;HBEGF;KLF4;SIK1;SMAD3;IER2;ID2;TRIB1;MARCKS;AREG;NFKB2;PTGER4;NFIL3;CCNL1;RCAN1;IFIH1;CD83;TNFAIP3
N87	HALLMARK_HYPOXIA	0.000221631	0.00111012	-0.406762	-1.85534	DUSP1;TMEM45A;FOS;PLAC8;ZFP36;PLAUR;CAV1;ATF3;SLC2A3;AKAP12;PPP1R15A;F3;JUN;CITED2;MT2A;KLF6;CP;CA12;HOXB9;TGM2;PYGM;NFIL3;SRPX;PPFIA4;SDC3;TGFB3;IGFBP1;CAVIN1;TNFAIP3;VLDLR;KLF7;CSRP2;NCAN;TES;LDHC;B4GALNT2;NDRG1;GPC3;KDM3A;ENO2;FBP1;PIM1;DDIT3;MT1E;ACKR3;BCL2;RBPJ;TIPARP;ADM
N87	HALLMARK_INTERFERON_GAMMA_RESPONSE	0.000221631	0.00111012	-0.587519	-2.67981	EPSTI1;IFITM3;SP110;IFI44L;PSMB9;IFITM2;EIF2AK2;STAT2;UBE2L6;IFI44;ARL4A;ZBP1;IRF1;PSME2;RTP4;SAMD9L;MT2A;BST2;IRF7;PLSCR1;IL7;OASL;LYSMD2;XAF1;RNF213;FAS;CIITA;PSME1;MTHFD2;CASP1;APOL6;C1R;PNP;MX2;NOD1;HERC6;FGL2;CMTR1;PNPT1;IFIH1;CMPK2;NMI;LAP3;NLRC5;TNFAIP3;HELZ2;USP18;C1S;RSAD2;GBP4;JAK2;HLA-DRB1;MX1;CD86;IFIT1;OAS2;TRIM21;OAS3;IFIT3;SAMHD1;SLC25A28;IRF9;ST8SIA4;SERPING1;CCL5;STAT1;UPP1;PIM1;…
N87	HALLMARK_MYC_TARGETS_V1	0.000221631	0.00111012	-0.443278	-2.0219	ODC1;XPOT;TRA2B;HPRT1;GNL3;SNRPB2;IMPDH2;PSMA1;SNRPA1;HSPD1;SNRPD1;SRSF7;CCT4;RPL22;DDX18;MRPL23;RPL14;SRSF3;U2AF1;SSBP1;PTGES3;EIF2S1;SNRPD3;DDX21;PSMA6;RRP9;ERH;CBX3;FBL;HNRNPA1;CNBP;NCBP1;ABCE1;HNRNPD;EIF2S2;SMARCC1;RPS10;EIF3B;TOMM70;PSMC6;RSL1D1;EIF3J;PSMC4;DHX15;SNRPA;PHB2;MCM6;RAN;RANBP1;EIF1AX;NOP56;HSPE1;PRPS2;CLNS1A;RNPS1;TARDBP;SNRPD2;GLO1;CDC45;RPS5;DUT;HNRNPA3;UBA2;RPS2;SNRPG;RPL34;N…
N87	HALLMARK_INFLAMMATORY_RESPONSE	0.000222025	0.00111012	-0.365561	-1.67411	LAMP3;OLR1;PLAUR;EIF2AK2;PTGER2;IFITM1;TLR3;CSF1;F3;TNFSF9;EREG;IRF1;EDN1;RTP4;KLF6;BST2;IRF7;HBEGF;PCDH7;SLC7A1;GABBR1;PTGER4;CSF3R;AXL;MET;NMI;DCBLD2;RGS16;CCR7;SLC7A2;INHBA;GPC3;CD55;CCL5;SELENOS;CD48;CD69;TNFSF10;IL18R1;PTGIR;LYN;EBI3;SGMS2;NAMPT;ADM;CD70;LPAR1;ITGA5
N87	HALLMARK_UNFOLDED_PROTEIN_RESPONSE	0.000649351	0.00295159	-0.414316	-1.73286	ATF3;ASNS;PSAT1;XPOT;EIF4EBP1;MTHFD2;ATF4;DDX10;EXOSC9;NABP1;IGFBP1;EXOSC5;SLC7A5;EIF4A3;TUBB2A;CHAC1;IFIT1;CKS1B;EXOSC1;SLC1A4;EIF2S1;NFYB;RRP9;XBP1;TATDN2;CEBPG
N87	HALLMARK_IL2_STAT5_SIGNALING	0.00154902	0.00645423	-0.332031	-1.51691	IFITM3;SOCS2;ODC1;TTC39B;PTGER2;SLC2A3;CSF1;ARL4A;RHOB;GADD45B;KLF6;MAP3K8;PLSCR1;FAH;NRP1;TGM2;PNP;NFIL3;NT5E;FGL2;CD83;WLS;COCH;RGS16;GBP4;GPX4;NOP2;F2RL2;BATF3;EMP1;CD86;NDRG1;IL2RA;PDCD2L;UMPS;ICOS;PLAGL1;HIPK2;CD48;PIM1;APLP1;AGER;TNFSF10;IL18R1;XBP1;SHE;PTRH2;ETV4;BCL2;CISH;DHRS3;PUS1;ENPP1;LCLAT1
N87	HALLMARK_COMPLEMENT	0.00178253	0.00685589	-0.327733	-1.499	OLR1;C3;PLAUR;PSMB9;SERPINB2;F3;IRF1;IRF7;PLSCR1;CASP10;CP;DUSP6;ERAP2;CASP1;C1R;CPM;APOBEC3G;CASP5;DYRK2;LAP3;TNFAIP3;CTSH;FDX1;C1S;CTSL;MMP13;JAK2;C4BPB;L3MBTL4;PLA2G7;CD55;SERPING1;CCL5;RBSN;PIM1;LYN;SH2B3;STX4;S100A13;USP8;C9;ZEB1
N87	PENG_AMINO_ACID	0.00254925	0.00892236	-0.287147	-1.38709	PSMB9;ODC1;PHGDH;ASNS;PSAT1;PSME2;EPRS;PSME1;FAH;RPS4Y2;GLS2;IARS;DUOX1;PSMA1;NNMT;SLC7A5;CPS1;DDO;AZIN1;RPL22;RPL18A;SARS;RPL36A;RPL41;RPL14;MARS;PSTK;OCA2;PPM1K;PSMD13;RPL10L;CTH;PSMA6;RPL39;RPL39L;RPS4Y1;HIBCH;RPS24;PSMB7;CNDP2;GAMT;OTC;PSMA3;CKMT1A;PSMB8;PSMD6;RPL10;RPL10A;RPL7;GLUD1;RPL5;GLUD2;DARS;RPL13;RPL17;DIO1;RPS27L;RPL12;GPT2;RPS10;RPL27;SMS;HIBADH;RPL7A;GCSH;RPS14;PSMC6;RPS15;RPL24;R…
N87	HALLMARK_GLYCOLYSIS	0.00255102	0.00911079	0.340815	1.51769	GNE;DSC2;COL5A1;GPR87;PKM;EXT1;GLRX;B3GNT3;ME1;SLC25A10;PC;VEGFA;BPNT1;SOX9;TGFBI;MPI;GCLC;PLOD2;IDH1;ALG1;SDC1;HDLBP;NSDHL;CHST1;GMPPB;CHPF2;ARPP19;GOT2;GLCE;SLC25A13;SRD5A3;GALE;GPC1;B3GALT6;GAPDHS;CAPN5;MXI1;IL13RA1;SDHC;G6PD;TALDO1;GYS1;B4GALT7;QSOX1;CHST6;EGFR;NDST3;MDH2;CHPF;SLC35A3;B3GAT1
N87	HALLMARK_XENOBIOTIC_METABOLISM	0.00382653	0.0127551	0.334194	1.48821	AKR1C2;AKR1C3;CYP1A1;CAT;SLC6A12;HMOX1;EPHX1;ALDH3A1;GSTT2;REG1A;ARG2;ABCC2;VNN1;PINK1;ETS2;SLC46A3;SLC6A6;PC;JUP;CYP2E1;ABCC3;ACP2;CYP4F2;MAN1A1;UGDH;GCLC;IDH1;ALAS1;ATP2A2;IGFBP4;GSS;CCL25;CFB;GSTA3;TTPA;ARPP19;COMT;ACOX1;ACO2;HSD11B1;CYFIP2;CDA;ASL;TMBIM6;DDC
N87	HALLMARK_CHOLESTEROL_HOMEOSTASIS	0.00465203	0.0145376	0.427325	1.63363	PPARG;TP53INP1;CPEB2;ALCAM;SC5D;LSS;DHCR7;SREBF2;CLU;MVK;STARD4;PCYT2;IDI1;NSDHL;SCD;MVD;SQLE;FDFT1;TM7SF2;MAL2;LGMN;CYP51A1;PNRC1;ACAT2;HSD17B7;S100A11;CTNNB1;FASN;HMGCR
N87	HALLMARK_TGF_BETA_SIGNALING	0.00635189	0.018682	-0.450134	-1.65939	JUNB;RAB31;KLF10;PPP1R15A;ID1;SMAD3;ID2;SKIL;THBS1;TJP1;SMAD6
N87	HALLMARK_G2M_CHECKPOINT	0.00794877	0.0220799	-0.309655	-1.40988	ODC1;MT2A;TRA2B;SMAD3;WRN;MARCKS;SLC7A1;CHAF1A;SNRPD1;SLC7A5;E2F4;CKS1B;RBL1;NOTCH2;YTHDC1;CCND1;MNAT1;HNRNPD;RAD54L;KATNA1;SMARCC1;HMGN2;ORC5;CASP8AP2;CUL5;EXO1;MCM6;KIF15;MAP3K20;CENPA;CDC45;SLC38A1;TRAIP;POLQ;NOLC1;HMGB3;EZH2;PRIM2;RPS6KA5;POLE;KIF22;MAD2L1;NEK2;BIRC5;MYC;PLK4;LIG3;BARD1;DKC1;STMN1;SAP30;HUS1;RASAL2;CCNT1;SMC2;ABL1;SRSF1;MTF2;JPT1;KIF2C;ODF2;PRMT5;ILF3;KMT5A;XPO1;CCNB2;PML;MCM…
N87	HALLMARK_UV_RESPONSE_DN	0.0137675	0.035668	-0.327788	-1.42526	DUSP1;CAV1;F3;DBP;CITED2;ID1;RND3;AMPH;SMAD3;SLC7A1;NRP1;PRKCE;DAB2;CDON;MET;ADD3;TJP1;MAP2K5;VLDLR;MRPS31;KALRN;PDGFRB;NOTCH2;YTHDC1;LTBP1;MAP1B;MT1E;IRS1;PLCB4;VAV2;LPAR1;GJA1
N87	HALLMARK_PI3K_AKT_MTOR_SIGNALING	0.0142672	0.035668	0.363343	1.47445	IL2RG;CAB39L;DUSP3;PRKAG1;GSK3B;PIK3R3;PITX2;TBK1;AP2M1;ACTR2;SQSTM1;MAPK1;NCK1;SFN;ARF1;E2F1;AKT1S1;PIKFYVE;SMAD2;CLTC;EGFR;EIF4E;ACACA;THEM4;VAV3;CDKN1B;TSC2;FGF22;PTPN11;PAK4;RPS6KA1;GRK2;UBE2D3;PRKAR2A;PFN1;ITPR2;IRAK4;RAF1
N87	HALLMARK_ADIPOGENESIS	0.0156648	0.0372973	0.308686	1.37484	SORBS1;HSPB8;PPARG;BCL6;CAT;ABCA1;LPCAT3;UCP2;ME1;SLC25A10;LIPE;VEGFB;DHCR7;GPX3;DGAT1;ADCY6;RNF11;IDH1;ARAF;ACADS;G3BP2;EPHX2;ACOX1;ACO2;SLC27A1;PGM1;ELMOD3;CMPK1;IDH3G;ANGPT1;DNAJC15;SDHC;TALDO1;ATP1B3;BAZ2A;MTCH2;PPM1B;UCK1;ADIPOR2;MDH2;ACADM;CPT2;LAMA4;RTN3;COL4A1;CD36;IDH3A;ACLY;ADIG;CD151;PREB;CS;SLC25A1;TOB1;DBT;AGPAT3;PHYH;GPD2;NKIRAS1;ITSN1;SPARCL1
N87	HALLMARK_APOPTOSIS	0.0174124	0.0395736	-0.312962	-1.38757	EGR3;TGFB2;IFITM3;CAV1;ATF3;RHOB;JUN;EREG;IRF1;IGFBP6;GADD45B;BIRC3;FAS;CASP1;DNAJA1;PMAIP1;GPX4;EMP1;PDGFRB;DFFA;CTH;DPYD;ENO2;CD2;CD69;TNFSF10;CCNA1;MCL1;PTK2;BCL2L10;DDIT3;CCND1
N87	HALLMARK_IL6_JAK_STAT3_SIGNALING	0.0347714	0.0744048	-0.343211	-1.38379	PDGFC;STAT2;CSF1;JUN;IRF1;MAP3K8;IL7;FAS;HAX1;CSF3R;IL2RA;IRF9;STAT1;PIM1;IL18R1;EBI3;PF4
N87	HALLMARK_MYOGENESIS	0.0357143	0.0744048	0.291485	1.29802	SORBS1;MRAS;HSPB8;MAPRE3;TPD52L1;CRYAB;ACSL1;BDKRB2;APP;VIPR1;GJA5;GSN;PC;SYNGR2;CHRNA1;AK1;GPX3;CLU;ABLIM1;ERBB3;FOXO4;EPHB3
N87	HALLMARK_KRAS_SIGNALING_UP	0.0389898	0.0779796	-0.28227	-1.29121	PLAUR;SCG5;AKAP12;PPP1R15A;EREG;RBP4;ACE;BIRC3;HBEGF;KLF4;DUSP6;ITGB2;ID2;TRIB1;NRP1;CBX8;ADAMDEC1;PTBP2;MYCN;TNFAIP3;MMD;DCBLD2;RGS16;HKDC1;MMP9;INHBA;EMP1;PTCD2;VWA5A;PEG3;IL1RL2;SLPI;ETV4;GPRC5B;PLVAP;SPRY2;TMEM100;ANKH;GADD45G;GFPT2;PSMB8;ANGPTL4;ITGBL1;CSF2RA;TNNT2;TLR8;GNG11;APOD
N87	PENG_CARBOHYDRATE	0.0403269	0.0753205	0.268328	1.25041	AKR1B1;SLC5A1;SLC5A3;NDST1;B4GALT6;EXT1;MAN2B1;B3GNT3;SLC25A10;SLC5A9;ST3GAL4;EPM2A;PC;NDST2;TREH;GYG2;GALNS;GNS;PRELP;HS3ST1;SLC35B2;SDC1;MANBA;CHST1;CHST5;HYAL2;CHPF2;GOT2;GLCE;SLC25A13;POM121C;SDC4;GALE;HS3ST4;GPC1;B3GALT6;POM121;PGM1;GAPDHS;GYG1;PPP1R3C;SLC45A3;G6PD;SI;TALDO1;GYS1;PFKM;B4GALT7;HS3ST6;HEXA;CHST6;B3GNT7;SLC26A2;UST;ABCC5;NDST3;MDH2;SLC2A2;CHPF;PHKB;AAAS;B3GAT1;ACAN;ARSB;SLC35D2…
N87	HALLMARK_SPERMATOGENESIS	0.0424097	0.0815572	-0.304644	-1.31562	SCG5;ARL4A;ACE;GRM8;CLGN;TOPBP1;DMRT1;PGK2;CAMK4;ZC2HC1C;LDHC;JAM3;ELOVL3;MTNR1A;RPL39L;AKAP4;CCNA1;DDX4;SHE;PIAS2;CST8;MLLT10;ZNRF4;ART3;CRISP2;PHKG2;HSPA1L;TEKT2;PSMG1;GPR182;ADAD1;YBX2;PARP2;ZPBP;ACTL7B;PEBP1;TNP1;EZH2;STRBP;RFC4;NAA11;TULP2;IFT88;CHRM4;BRAF;NEK2;CFTR;GAD1;ACRV1;THEG;TKTL1
N87	PENG_VITAMIN_COFACTOR	0.0430403	0.0753205	0.299803	1.30443	AKR1C1;AKR1B10;AKR1C3;TCN1;LRAT;SLC25A16;PRSS3;CYB5R3;LMBRD1;VNN1;PC;CYP2R1;NADK;GIF;BTD;SDC1;FPGS;TCN2;LRP10;PARP4;SDC4;GPC1;LGMN;SLC23A2;LRP8;PRSS1;PLB1;FASN;ABCD4;ACACA;MMACHC;COASY;PDZD11;ALDH1L1;SDC2;THTPA;LDLR;MMAB;VKORC1L1;MTHFR;UBIAD1;SLC22A13;HSPG2;GPC4;AKR1C4;APOB;PNLIP;CD38;CUBN
N87	HALLMARK_ALLOGRAFT_REJECTION	0.0518158	0.0959551	-0.277627	-1.26389	TGFB2;HLA-DRA;TLR3;CSF1;EREG;DYRK3;IRF7;IL7;ITGB2;FAS;HLA-E;ACHE;GALNT1;JAK2;MMP9;INHBA;CD86;IL2RA;ST8SIA4;CCL5;RPL39;STAT1;CD2;LYN;PF4;MBL2;CFP;ABCE1;THY1;GLMN;MRPL3;APBB1;LCP2;CCR2;TAP1;IL27RA;STAT4;ACVR2A;RPS9;GPR65;NCR1;EIF3J;RPL9;TAP2;BRCA1;CD40LG;HLA-DOB;IGSF6;TIMP1;HLA-DQA1;IL11;ITGAL;CD1D;IL13;NME1;BCL10;CD247
N87	HALLMARK_EPITHELIAL_MESENCHYMAL_TRANSITION	0.0586413	0.104717	-0.274113	-1.25231	PLAUR;MATN3;CTHRC1;TPM2;RHOB;LOXL1;JUN;GADD45B;FAS;ID2;CADM1;AREG;TGM2;DAB2;NT5E;THBS1;FSTL1;FERMT2;TNFAIP3;SLIT2;NNMT;MYL9;INHBA;CALD1;PDGFRB;NOTCH2;SGCG;ENO2;APLP1;COL6A3;TAGLN;MSX1;MMP3;THY1;MYLK;PLOD1;GJA1;ITGA5;FMOD;COL5A3;PTX3
N87	HALLMARK_APICAL_SURFACE	0.0635432	0.109557	0.404263	1.39687	IL2RG;LYPD3;APP;SULF2;SLC22A12;MAL;RHCG;EPHB4;PKHD1;ADIPOR2;PCSK9;ADAM10;ATP6V0A4;GHRL
N87	HALLMARK_ESTROGEN_RESPONSE_LATE	0.0743527	0.123921	-0.268269	-1.22561	DUSP2;EGR3;FOS;ZFP36;CAV1;RAB31;PGR;KLF4;DHRS2;CA12;ID2;HPRT1;AREG;GAL;ADD3;KLK11;CXCL14;NAB2;SNX10;SLC7A5;SLC24A3;JAK2;HR;TFF1;ST6GALNAC2;FKBP5;KLK10;SLC1A4;SLC27A2;CHPT1;CCNA1;XBP1;CCND1;SORD;BCL2;CISH;PTGES;BLVRB;SLC29A1
N87	HALLMARK_UV_RESPONSE_UP	0.0865044	0.139523	-0.276639	-1.22344	FOSB;JUNB;FOS;NR4A1;ATF3;ASNS;RHOB;IRF1;POLG2;DNAJA1;GAL;SULT1A1;C4BPB;MRPL23;EIF2S3;CHKA;ENO2;DDX21;PPAT;MSX1;LYN;MAOA;NXF1;CEBPG
N87	HALLMARK_BILE_ACID_METABOLISM	0.0903536	0.141178	0.306601	1.2574	ACSL1;CAT;ABCA1;ABCA3;LIPE;PEX13;CYP39A1;GSTK1;BCAR3;OPTN;IDH1;SLC35B2;IDI1;ABCA5;HSD3B1;CYP46A1;PEX11G;EPHX2;PNPLA8;ABCA4;SLC23A2;SERPINA6;SULT1B1;PFKM;SULT2B1;DHCR24;ALDH9A1;PEX16;HSD17B6;PHYH;HSD17B4;ALDH1A1;ABCG4;PEX26;NUDT12;AGXT;ABCG8;ISOC1
N87	HALLMARK_KRAS_SIGNALING_DN	0.109437	0.165814	-0.258493	-1.18244	NR4A2;TGFB2;KRT4;IFI44L;HTR1D;SERPINB2;COPZ2;SYNPO;EDN1;C5;BMPR1B;SKIL;CDKAL1;CCR8;NUDT11;RSAD2;SIDT1;ZC2HC1C;MX1;YPEL1;SELENOP;ITIH3;TFAP2B;PAX3;TCF7L1;CPA2;GPR19;CCNA1;P2RY4;BRDT;EFHD1;MYH7;TEX15;GAMT;GPR3
N87	HALLMARK_P53_PATHWAY	0.118301	0.173972	0.2668	1.18656	S100A4;GPX2;TPD52L1;APP;PERP;BLCAP;HMOX1;EPHX1;CD82;RHBDF2;VDR;MXD4;SLC7A11;TSPYL2;OSGIN1;DGKA;FOXO3;CDKN2B;AK1;PTPRE;ABHD4;PRMT2;SAT1;SDC1;SESN1;WWP1;TCN2;SERPINB5;LIF;RNF19B;TM7SF3;MXD1;DEF6;CYFIP2;POM121;TRAFD1;CTSD;EPS8L2;ZMAT3;TM4SF1;SFN
N87	HALLMARK_FATTY_ACID_METABOLISM	0.132981	0.189972	0.274601	1.18743	SUCLA2;CYP1A1;ACSL1;EPHX1;ALDH3A1;VNN1;PPARA;ME1;PTPRG;BCKDHB;ACOT2;UGDH;IDH1;IDI1;NSDHL;ACADS;ALAD;ACOX1;ACO2;AQP7;GAPDHS;HSDL2;IDH3G;SDHC;ACAT2;HSD17B7;UROS;HSPH1;HADHB;ADIPOR2;MDH2;ACOT8;DHCR24;ACADM;CPT2;TDO2;FASN;GLUL;CD36;ALDH9A1;ADH1C
N87	HALLMARK_ESTROGEN_RESPONSE_EARLY	0.164723	0.228782	0.256816	1.14363	MUC1;HSPB8;TPD52L1;AQP3;ABHD2;MINDY1;ANXA9;CALB2;KCNK5;SOX3;ABCA3;ELF1;TSKU;DHCR7;AFF1;RAB17;MYOF;ABLIM1;SLC37A1;RAPGEFL1;WFS1;IGFBP4;LRIG1;KRT15;CANT1;FDFT1;MSMB;TMEM164;NRIP1;FAM102A;TJP3;DEPTOR;TTC39A;LAD1;P2RY2;ZNF185;FRK;SFN;KRT13;REEP1;RHOD;PPIF;SLC26A2;SULT2B1;CALCR
N87	HALLMARK_ANDROGEN_RESPONSE	0.213872	0.285046	0.285176	1.1444	STK39;ABHD2;INPP4B;CDK6;TMPRSS2;SGK1;NCOA4;ITGAV;HERC3;CDC14B;INSIG1;SAT1;IDI1;SCD;APPBP2;UBE2J1;MAF;ACTN1;SLC26A2;RAB4A;DHCR24
N87	HALLMARK_ANGIOGENESIS	0.216635	0.285046	0.35792	1.18378	S100A4;SERPINA5;APP;VEGFA;ITGAV;TNFRSF21
N87	HALLMARK_MTORC1_SIGNALING	0.277223	0.355415	-0.234889	-1.06998	PHGDH;SLC2A3;ASNS;PSAT1;PPP1R15A;ITGB2;HPRT1;MTHFD2;PNP;NFIL3;FGL2;ADD3;HSPD1;SLC7A5;VLDLR;NUP205;TES;PITPNB;FADS2;TCEA1;NUFIP1;SLC1A4;PSMD13;CACYBP;CTH;POLR3G;RRP9;XBP1;DDIT3;PSMA3;SORD;NAMPT;CFP;EIF2S2;SERP1;AK4;HK2;TFRC;PSMC6;PSMG1;PSMC4;HSPE1;PDAP1;BHLHE40;PSPH;GGA2;GLA;P4HA1;CDKN1A;PSMD14;HSPA9;TRIB3;EEF1E1;PGK1;UFM1;UCHL5
N87	HALLMARK_PEROXISOME	0.300908	0.376135	0.265809	1.07865	ACSL1;MVP;CAT;ERCC1;PEX13;GSTK1;SEMA3C;STS;IDH1;SLC35B2;IDI1;EPHX2;ACOX1;CLN8;SLC23A2;SERPINA6;SOD2;ABCC5;SULT2B1;ACOT8;DHCR24;ALDH9A1;TSPO;ABCB4
N87	PENG_NUCLEOTIDE	0.304467	0.426254	-0.266979	-1.07762	ADSSL1;ADA;HPRT1;PFAS;PNP;NT5E;IMPDH2;TYMP;CTPS2;AK2;NT5C1A;UMPS;DPYD;UPP1;PPAT
N87	HALLMARK_MITOTIC_SPINDLE	0.309684	0.377664	0.238475	1.06191	PALLD;SPTBN1;GSN;CDC42EP2;NCK2;ARL8A;CAPZB;DST;APC;CLIP2;ARHGEF2;ABR;PXN;KIF5B;RASA1;STAU1;NEDD9;ARAP3;SUN2;STK38L;ARHGAP5;ARHGEF12;HDAC6;TUBA4A;DYNLL2;NCK1;TSC1;NET1;RHOF;ATG4B;DOCK4;ACTN4;TUBGCP5;BCAR1;TAOK2;KIF3C;ARHGEF3;ARFGEF1;FLNB;AKAP13;CDC42;CDC42BPA
N87	HALLMARK_COAGULATION	0.323746	0.385412	0.2507	1.06342	PLAT;SERPINA1;KLKB1;TIMP3;GSN;CSRP1;RAPGEF3;GDA;MASP2;PREP;CLU;GNG12;FGA;DCT;LAMP2;TF;CFB;CAPN2;PLEK;MMP15;DUSP14;CAPN5;A2M;LGMN
N87	HALLMARK_PANCREAS_BETA_CELLS	0.354378	0.411241	0.313781	1.06363	VDR;SCGN;FOXO1;PAK3;SST;NEUROD1;PCSK1;STXBP1;SLC2A2;SRP9
N87	HALLMARK_REACTIVE_OXYGEN_SPECIES_PATHWAY	0.361892	0.411241	0.298469	1.0555	CAT;GLRX;PDLIM1;GPX3;GCLC;MSRA;FTL;MBP;TXNRD2;G6PD;SOD2
N87	HALLMARK_HEDGEHOG_SIGNALING	0.37882	0.420911	-0.310557	-1.05037	NRP2;HEY1;NRP1;RTN1;ACHE;VLDLR;CRMP1
N87	PENG_ENERGY	0.397809	0.46411	0.250344	1.02733	MLX;CACNA1A;RAPGEF3;GNB1;ADIPOR1;GNA15;GNG12;ADCY6;CACNB3;AHCYL1;IQGAP1;SYT5;STXBP1;GNAI2;TALDO1;ADIPOR2;SLC2A2;ARL2;FASN;ACACA;ACLY;SLC25A6;ARL2BP;ABCC8;PRKAG2;PRKAR2A;ITPR2;PLCB3;AGPAT1;KCNB1;PPP2CA;GNB2;SLC2A1;GNA14
N87	HALLMARK_APICAL_JUNCTION	0.3996	0.434348	0.228986	1.02107	LIMA1;TNFRSF11B;CALB2;FYB1;COL17A1;LAMC2;JUP;PIK3R3;LAMA3;MPZL2;TGFBI;PCDH1;NECTIN4;INSIG1;VASP;CLDN18;RASA1;TUBG1;RSU1;CDH1;THBS3;MVD;NFASC;CNN2;GRB7;CDH3;ZYX;ITGA3;TSC1;GNAI2;RHOF;ACTN1;INPPL1;CTNND1;EGFR;ACTN4
N87	HALLMARK_DNA_REPAIR	0.70684	0.751957	0.20906	0.897048	ERCC1;STX3;TSG101;POLR2C;AK1;ADCY6;DCTN4;PDE6G;VPS37B;VPS28;TAF10;TAF13;CANT1;HCLS1;POM121;CDA;RRM2B;NPR2;GTF2H1;POLB;SURF1;SDCBP;POLD4;TAF12;NCBP2;CCNO;AAAS;USP11;NT5C
N87	HALLMARK_NOTCH_SIGNALING	0.812526	0.846382	-0.236569	-0.779383	HES1;NOTCH2;HEYL;CCND1;ST3GAL6;PSEN2
N87	HALLMARK_WNT_BETA_CATENIN_SIGNALING	0.946704	0.966025	0.19558	0.670359	HEY2;NUMB;FZD8;NCSTN;MAML1;CTNNB1;PPARD;NCOR2;TCF7
N87	HALLMARK_OXIDATIVE_PHOSPHORYLATION	0.978046	0.978046	0.16959	0.749154	SUCLA2;SLC25A20;ATP1B1;ATP6V0C;CYB5R3;ATP6V0E1;OGDH;IDH1;ALAS1;ATP6V1D;MPC1;GOT2;ACO2;ATP6V1H;ATP6V0B;IDH3G;SDHC;SURF1;HADHB;MDH2;ACADM;IDH3A;NDUFS1;ATP6AP1;ATP6V1C1;SLC25A6
N87	PENG_TCA_CYCLE	0.99944	0.99944	0.137298	0.586384	SUCLA2;UCP2;HAGH;OGDH;COQ10B;NDUFAF3;ATP5S;ACO2;PDP2;IDH3G;SDHC;SURF1;UCP3;COX18;MDH2;LDHAL6B;IDH3A;NDUFS1;PPARD;CS;DLST;NDUFA10
OE19	PENG_LIPID	0.000102585	0.000718096	0.437347	2.0383	CYP1A1;PRKAB2;HRASLS;AMACR;FADS1;AKR1B1;TBXAS1;ACOT2;PNPLA3;CYP1B1;ACSL1;BDH2;LPCAT2;TIAM2;ACOT1;ME1;HSD17B14;IDI1;SQLE;HEXA;EPHX2;CYP4F11;PIK3R3;HMGCS1;GDPD5;ELOVL5;PLTP;HMGCR;FABP5;TM7SF2;LPIN1;INPPL1;ACLY;CYP51A1;ALDH3B2;FDFT1;MVK;SLC25A20;OSBPL9;PTGR2;ACAD10;ELOVL7;DECR1;CYP4F3;PPM1L;DHCR24;ACACB;DHCR7;FASN;ACOT4;CYP4F2;SGMS1;CBR4;PCYT1A;PIKFYVE;MFSD2A;PLD3;PCCA;COQ5;SPHK2;ACSF3;LSS;SRD5A3;NP…
OE19	HALLMARK_ADIPOGENESIS	0.000118526	0.0011324	0.413507	1.75966	PGM1;PDCD4;UCP2;SORBS1;ME1;MYLK;EPHX2;ACLY;DLD;ORM1;DECR1;DHCR7;BCL6;COQ5;MCCC1;BAZ2A;SUCLG1;SULT1A1;PREB;ACO2;LPCAT3;GHITM;IDH3G;APLP2;ECH1;ATL2;CCNG2;CRAT;QDPR;SCP2;PEX14;PHYH;AIFM1;ELMOD3;ADIPOR2;COQ9;SLC25A1;TKT;SLC25A10;IDH1;MTCH2;ACADM;C3;RTN3;STAT5A;LIPE;UQCRC1;GPHN;HIBCH;PEMT;SCARB1;NDUFB7;RNF11;REEP6;GBE1;ECHS1;ITGA7;ACOX1;GPAT4;ARAF;UCK1;DGAT1;RREB1;MIGA2;TST;CPT2;NKIRAS1;SDHC;ADCY6;SLC…
OE19	HALLMARK_MTORC1_SIGNALING	0.000118821	0.0011324	0.436199	1.8541	PGM1;FADS1;CXCR4;GLRX;ME1;IDI1;SQLE;PIK3R3;HMGCS1;ELOVL5;HMGCR;TM7SF2;CYB5B;ACLY;CYP51A1;DHCR24;GTF2H1;DHCR7;SC5D;SCD;SRD5A1;SSR1;ACACA;INSIG1;PRDX1;SLC1A4;LTA4H;IFRD1;STC1;TBK1;QDPR;G6PD;YKT6;SORD;TMEM97;FKBP2;ADIPOR2;SLC37A4;DDIT4;CTSC;TRIB3;EBP;CCNG1;IDH1;SLC7A5;PSME3;CALR;STARD4;USO1;GCLC;FADS2;RAB1A;ATP2A2;HSPA5;GPI;LDLR;ENO1;SDF2L1;SERPINH1;GBE1;SLC7A11;TFRC;HSP90B1;RDH11;PITPNB;BCAT1;HSPA4…
OE19	HALLMARK_FATTY_ACID_METABOLISM	0.000122414	0.0011324	0.484071	2.00704	CYP1A1;ACOT2;ACSL1;UROS;ME1;IDI1;HMGCS1;ELOVL5;DLD;DECR1;DHCR24;AADAT;FASN;BCKDHB;SUCLA2;ECI2;GLUL;SUCLG1;ACO2;SUCLG2;ACSS1;HSD17B7;MDH1;RAP1GDS1;GPD1;IDH3G;NSDHL;ECH1;HMGCS2;NBN;METAP1;PDHB;CRAT;HMGCL;HSD17B4;ENO3;ADIPOR2;DLST;ACAT2;HSPH1;MIF;IDH1;ERP29;SLC22A5;ALDH3A2;AQP7;ACADM;ACSL4;CYP4A11;ALDH9A1;HIBCH;CA2;FMO1;REEP6;ECHS1;SDHD;RDH11;ACOX1;MAOA;PDHA1;UGDH;CPT2;SDHC;HADHB;MDH2;IDH3B;ACOT8;AC…
OE19	HALLMARK_BILE_ACID_METABOLISM	0.000128008	0.0011324	0.49383	1.96119	AMACR;FADS1;PIPOX;DIO1;ACSL1;TFCP2L1;IDI1;EPHX2;ABCA3;GC;DHCR24;PEX6;SLC29A1;GSTK1;TTR;EFHC1;SLC27A5;SCP2;PEX16;HSD17B4;PHYH;SLC22A18;GNMT;PXMP2;SLC35B2;RXRA;IDH1;ISOC1;SLC23A2;PEX19;FADS2;GCLM;SULT1B1;ALDH9A1;LIPE;SLC23A1;ABCA5;PRDX5;HACL1;CYP27A1
OE19	HALLMARK_PEROXISOME	0.000129366	0.0011324	0.48264	1.89541	FADS1;DIO1;ACSL1;IDI1;EPHX2;ELOVL5;ERCC1;SLC25A4;DHCR24;HSD11B2;ECI2;PEX6;PRDX1;PEX5;FDPS;GSTK1;TTR;ECH1;CRABP2;CRAT;PEX11B;SCP2;PEX14;HMGCL;HSD17B4;ABCC5;SLC35B2;IDH1;ISOC1;SLC23A2;ACSL4;DLG4;SLC25A19;NUDT19;ALDH9A1;IDE;PRDX5;CTBP1;RDH11;ACOX1;CTPS1;PABPC1;ABCD1;ACOT8;GNPAT
OE19	HALLMARK_CHOLESTEROL_HOMEOSTASIS	0.000135888	0.0011324	0.556584	2.06996	IDI1;SQLE;ACSS2;HMGCS1;HMGCR;FABP5;TM7SF2;CYP51A1;FDFT1;MVK;ALCAM;DHCR7;FASN;LSS;ANXA5;CPEB2;SC5D;SCD;ALDOC;MVD;SREBF2;PDK3;FDPS;HSD17B7;NSDHL;ECH1;PMVK;STX5;TMEM97;ACAT2;FBXO6;TRIB3;EBP
OE19	HALLMARK_TGF_BETA_SIGNALING	0.00034662	0.00247586	-0.491382	-1.99312	JUNB;KLF10;PPM1A;ID1;ID2;PMEPA1;SKIL;PPP1R15A;IFNGR2;TRIM33;RAB31;SMAD3;ACVR1;WWTR1;FNTA
OE19	PENG_VITAMIN_COFACTOR	0.000363636	0.00127273	0.410215	1.70961	SLC25A16;TCN1;MMAB;GC;CYP2R1;ACACB;TCN2;FASN;PCCA;MCCC1;PC;ABCD4;PARP14;ACACA;PANK3;ENPP1;PCCB;TTR;AKR1C1;MTR;CYB5R3;THTPA;PNPO;PARP6;GPC3;BCO2;LRP8;VKORC1;MCCC2;MTHFR;SLC19A2;RFT1;LRP12;PARP8;PARP9;SHMT1;CD320;MTHFD1L;NMNAT3;SLC23A2;SLC46A1;PANK1;SLC25A19;BTD;AKR1B10;FLAD1;SLC23A1;GPHN;LDLR;FPGS;COASY;MTRR;NADSYN1;RDH11;PARP16
OE19	HALLMARK_HYPOXIA	0.000638978	0.00323625	-0.32206	-1.63391	ZFP36;DUSP1;PLAUR;BNIP3L;IER3;FOS;KLF6;IRS2;KLF7;ATF3;RORA;TNFAIP3;BHLHE40;EFNA1;EGFR;IGFBP3;F3;ZNF292;ERRFI1;TES;TIPARP;PPP1R15A;SDC2;TGM2;MXI1;CITED2;PYGM;EDN2;HK2;TPBG;CAV1;NR3C1;SLC2A1;JUN;TGFBI;BCAN;PIM1;PKP1;NCAN;COL5A1;MAFF;GPC4;HAS1;ANXA2;PFKFB3;PNRC1;TGFB3;ANGPTL4;SDC4;GCK;DDIT3;CHST3;SLC2A3;AK4;IDS;ENO2;DTNA;FBP1;GRHPR;LDHC;ADM;NDRG1;LDHA;BRS3;KLHL24;RRAGD;DCN
OE19	HALLMARK_EPITHELIAL_MESENCHYMAL_TRANSITION	0.000642674	0.00323625	-0.333867	-1.6952	PLAUR;RHOB;GADD45B;DAB2;MYL9;SERPINE2;FLNA;ITGA2;TPM1;ID2;TNFAIP3;FSTL3;ITGB1;PRSS2;TPM2;CALD1;IGFBP3;PMEPA1;ITGA5;GPX7;SPOCK1;TGM2;MFAP5;LRRC15;SLIT2;LOXL1;SAT1;THY1;TNFRSF12A;VEGFC;ANPEP;CAP2;FSTL1;PTHLH;JUN;TGFBI;CD44;AREG;COL5A1;BASP1;SNAI2;SDC4;CXCL12;LUM;PCOLCE;ELN;GEM;SFRP1;PVR;ENO2;GAS1;TPM4;MXRA5;OXTR;WIPF1;FAS;LAMA3;DCN;CXCL8;SPARC;MMP2
OE19	HALLMARK_TNFA_SIGNALING_VIA_NFKB	0.000647249	0.00323625	-0.555973	-2.82286	FOSB;ZFP36;DUSP1;JUNB;PLAUR;EDN1;HES1;PLK2;RHOB;IER3;FOS;EGR1;HBEGF;KLF10;MAP3K8;GADD45B;DUSP5;KLF6;IRS2;ATF3;NR4A2;TRIB1;BIRC3;SIK1;ID2;TNFAIP3;BHLHE40;PLEK;CCNL1;EFNA1;CCRL2;PHLDA2;PMEPA1;F3;TNFAIP8;IRF1;TIPARP;CSF1;PPP1R15A;NFKBIA;KLF9;IFNGR2;EGR3;LITAF;SERPINB8;IER2;TANK;MARCKS;KLF4;RELA;F2RL1;SAT1;CCND1;SMAD3;CEBPB;JUN;YRDC;ICOSLG;BTG3;CD44;FOSL1;NAMPT;TRIP10;TNFAIP2;AREG;MAFF;TGIF1;MAP2K3;N…
OE19	HALLMARK_UV_RESPONSE_DN	0.0010395	0.00434311	-0.352085	-1.69466	DUSP1;LTBP1;TGFBR2;DAB2;RND3;IRS1;DBP;ID1;BHLHE40;PTPN21;F3;MIOS;PTEN;MET;RBPMS;SDC2;MGLL;MAP2K5;ATXN1;CITED2;SRI;ATP2B4;AMPH;ANXA4;SMAD3;CAP2;MRPS31;CAV1;NR3C1;DLC1;FHL2;NRP1;PPARG;YTHDC1;CDC42BPA
OE19	HALLMARK_APOPTOSIS	0.00110254	0.00434311	-0.308096	-1.51715	EMP1;BNIP3L;RHOB;IER3;KRT18;GADD45B;ANXA1;CASP4;ATF3;BIRC3;BCL10;DNAJA1;IRF1;EGR3;LEF1;RELA;SAT1;CCND1;TNFRSF12A;CAV1;RARA;DNM1L;JUN;IFNGR1;BTG3;CD44;HGF
OE19	HALLMARK_IL2_STAT5_SIGNALING	0.00128535	0.00434311	-0.287919	-1.4619	EMP1;PRKCH;RHOB;MAP3K8;CDCP1;GADD45B;KLF6;AHNAK;ARL4A;PTGER2;RORA;BATF;DHRS3;BHLHE40;WLS;SWAP70;RGS16;SNX9;CSF1;TGM2;IRF8;IL1R2;CTLA4;PRNP;IL18R1;GPR65;SELP;PTRH2;HK2;FGL2;ANXA4;MYO1E;NRP1;IFNGR1;CD44;UCK2;PIM1;ODC1;SPRED2
OE19	HALLMARK_KRAS_SIGNALING_UP	0.0012945	0.00434311	-0.296324	-1.50454	DUSP6;EMP1;PLAUR;HBEGF;DCBLD2;GADD45G;TRIB1;BIRC3;ITGA2;ADAMDEC1;ID2;TNFAIP3;PRDM1;SEMA3B;IGFBP3;RGS16;PIGR;PPP1R15A;IRF8;LY96;GPNMB;TMEM176A;KLF4;F2RL1;TLR8;PLEK2;PDCD1LG2;YRDC;NRP1;CTSS;SPON1;PTPRR;ITGB2;PEG3;TNNT2;PCP4;PLAT;ANGPTL4;ZNF639;IL33;ETV5;DOCK2;LCP1;ALDH1A2;SATB1;CCL20;PLAU
OE19	HALLMARK_INFLAMMATORY_RESPONSE	0.00130293	0.00434311	-0.292319	-1.48629	PLAUR;EDN1;CD55;HBEGF;SGMS2;DCBLD2;OSMR;EIF2AK2;KLF6;PTGER2;CCRL2;ITGA5;F3;RGS16;IRF1;MET;MSR1;CSF1;NFKBIA;IFNGR2;PDPN;PCDH7;BDKRB1;RELA;IL18R1;SRI;TPBG;PTGIR;ICOSLG;NAMPT;AXL;FFAR2
OE19	PENG_CARBOHYDRATE	0.00135839	0.00316957	0.343243	1.51281	PGM1;AKR1B1;SLC5A1;HEXA;AMY2B;SLC26A2;GALNS;NDST2;PAPSS1;ST3GAL2;ALDOC;MANBA;PC;CHPF;PHKB;GLB1;MDH1;CSGALNACT2;SLC25A11;GLCE;EXT2;G6PC3;MAN2C1;CHPF2;GPC3;HS6ST3;G6PD;DCXR;PPP2R1A;NUP188;PRKACA;FMOD;GNS;PGD;ENO3;SORD;RPIA;ST3GAL3;ABCC5;ST3GAL4;XYLB;SLC25A1;SLC37A4;HPSE;TKT;MAN2B2;NUP153;CHST12;POM121;SLC35B2;GLYCTK;SLC25A10;HGSNAT;B3GAT3;PCK2;PHKA2;EPM2A;AKR1A1;AMY1A;DERA;B4GALT3;SLC35B3;PYGB;SLC5…
OE19	HALLMARK_XENOBIOTIC_METABOLISM	0.00153719	0.00480371	0.371487	1.583	CYP1A1;SLC46A3;ABHD6;ELOVL5;CDA;PINK1;CYP4F2;SLC6A12;F10;PC;DDAH2;ACO2;ADH5;AKR1C2;MAN1A1;SPINT2;ECH1;ACOX3;DCXR;ACP2;GSS;CES1;PGD;ASL;TMEM97;MCCC2;ENTPD5;GNMT;TGFB2;IDH1;CYP2E1;SLC22A1;GCLC;TMEM176B;COMT;ALDH9A1;ATP2A2;AP4B1;REG1A;HNF4A;PEMT;CA2;HACL1;PTGDS;SLC35B1;FMO1;CYP27A1;PYCR1;PTGR1;NDRG2;ACOX1;BCAT1;MAOA;GCKR;BCAR1;UGDH;CNDP2;ABCC2;DHRS1;NQO1;CSAD;BLVRB;MT2A;CYP1A2;ITIH4;NFS1
OE19	HALLMARK_PROTEIN_SECRETION	0.00236469	0.00662954	0.421919	1.63283	SGMS1;CLN5;ATP7A;ATP6V1H;SEC24D;VPS45;SEC31A;ERGIC3;OCRL;ATP1A1;STX16;SEC22B;MON2;GBF1;YKT6;SCAMP3;ICA1;IGF2R;NAPA;AP1G1;GOSR2;CTSC;COPE;AP2S1;USO1;ARCN1;ARFGEF1;ARFIP1;SNAP23;NAPG;CLCN3;M6PR;AP3B1;CAV2;AP2M1;TPD52;KIF1B;TMED2
OE19	HALLMARK_OXIDATIVE_PHOSPHORYLATION	0.00238663	0.00662954	0.370766	1.56737	BDH2;OAT;SLC25A4;DLD;SLC25A20;DECR1;COX11;SUCLA2;OGDH;SUCLG1;ACAT1;MFN2;PDHX;ACO2;ATP6V1H;LDHB;MDH1;ATP6AP1;IDH3G;SLC25A11;CYB5R3;ECH1;NDUFS8;VDAC1;PDHB;NDUFS2;COX10;PHYH;AIFM1;DLST;NDUFV1;MTRF1;HADHA;NDUFB8;NDUFA9;IDH1;MRPS12;NDUFS1;ACADM;NDUFB5;ATP6V1C1;UQCRC1;COX15;GPI;TIMM50;NDUFB7;BAX;MTRR;ATP6V1F;ECHS1;SDHD;ALDH6A1;MPC1;SLC25A12;ABCB7;PDHA1;SDHC;HADHB;VDAC3;MDH2;IDH3B;NNT;ACADVL
OE19	HALLMARK_IL6_JAK_STAT3_SIGNALING	0.00732303	0.0192711	-0.346761	-1.54598	OSMR;MAP3K8;CD9;CRLF2;IRF1;A2M;MYD88;CSF1;IFNGR2;IL1R2;IL18R1;TNFRSF12A;JUN;IL9R;IFNGR1;CD44;CCR1;PIM1
OE19	HALLMARK_GLYCOLYSIS	0.0102873	0.0257183	0.337639	1.43877	CXCR4;GLRX;LHPP;ME1;DLD;GNE;SRD5A3;PC;CHPF;GMPPA;P4HA2;PDK3;MDH1;GLCE;EXT2;NSDHL;ALDH7A1;STC1;EFNA3;ABCB6;CHPF2;SPAG4;CAPN5;GPC3;GAL3ST1;G6PD;PLOD1;GMPPB;SLC37A4;CHST12;DDIT4;ME2;DSC2;MIF;SLC25A10;ADORA2B;IDH1;B3GAT3;PHKA2;MPI;AKR1A1;GCLC;ANKZF1;QSOX1;ALDH9A1;MED24;NANP;PYGB;HSPA5;B4GALT4;ENO1;HDLBP;PFKFB1;GALK2;CLDN3;B4GALT7;EXT1;SDHC;PAXIP1;MDH2;HS2ST1;GAPDHS;PGAM1;GALE;PYGL;GOT1;ALDOA;CHST1;FU…
OE19	PENG_ENERGY	0.0119907	0.0203976	0.37627	1.48631	PRKAB2;CHRM3;SLC25A4;ACLY;STXBP1;ACACB;FASN;PRKAR1A;MLX;PLCB1;ACACA;AGPAT1;GNB5;ARL2;PPP2R1A;PRKACA;ADIPOR2;TKT;CACNA1D;CACNA1E;SYT5;AHCYL1;GCG;ADIPOR1;PRKAR1B;KCNS3;GNA11;ADCY3;PFKFB1
OE19	HALLMARK_MYC_TARGETS_V1	0.0121406	0.0289061	-0.268208	-1.3607	DEK;IMPDH2;DDX18;EIF3J;EIF1AX;NOP16;SNRPD1;EIF2S2;SET;U2AF1;GNL3;ACP1;CCT4;EEF1B2;DHX15;PSMA2;POLE3;SSBP1;SNRPB2;ODC1;LSM7;APEX1;RAN;PWP1;CCT5;SRSF3;SRSF7;SSB;EXOSC7;NCBP2;CCT2;PA2G4;PSMA6;ERH;SNRPA1;TRA2B;CLNS1A;RPL6;PRPS2;CBX3;RPL14;SNRPG;NOP56;RACK1;VBP1;HSPE1;RPL18;SNRPD3;LDHA;NAP1L1;UBE2E1;RPS6;USP1;TXNL4A;EIF3D;C1QBP;TFDP1;RPL22;RPS10;SERBP1;SNRPD2;PSMD14
OE19	PENG_TCA_CYCLE	0.0145697	0.0203976	0.35151	1.44294	UCP2;SLC25A27;DLD;COX11;SUCLA2;OGDH;SUCLG1;PDHX;ACO2;PDP2;PDK3;SUCLG2;LDHB;COX18;PDPR;IDH3G;TACO1;COQ10A;NDUFS8;PDHB;BSG;NDUFS2;DLST;NDUFV1;NDUFB8;RXRA;NDUFA9;ATP5A1;NDUFS1;ATP5B;NDUFB5;ADHFE1;UQCRC1;L2HGDH;NDUFB7;UCP3;SDHD;SLC16A1;COQ10B;PDHA1;SDHC;MDH2;ACAD9;IDH3B;NNT;NDUFAF1;COX6C;IDH3A;SCO1;NDUFS7;NDUFA10;ETFB;IDH2;PDK1;ETFA;NDUFA13
OE19	HALLMARK_ESTROGEN_RESPONSE_EARLY	0.0161812	0.0367755	-0.261276	-1.32659	MYOF;HES1;FOS;ZNF185;KLF10;TFF1;CALB2;KRT18;WWC1;TOB1;UGCG;DHRS3;BHLHE40;SOX3;SEMA3B;NBL1;TIPARP;TGM2;EGR3;RAB31;KLF4;GAB2;KAZN;FKBP4;CCND1;KLK10;TPBG;SH3BP5;MSMB;DLC1;SLC2A1;FHL2;RARA;BAG1;CD44;OLFM1
OE19	PENG_AMINO_ACID	0.0398455	0.0464864	0.283085	1.26707	PIPOX;DIO1;OAT;SLC25A2;AFMID;DLD;HGD;AADAT;IYD;SLC6A12;BCKDHB;MCCC1;TPH1;ALDH18A1;PAPSS1;OGDH;GLUL;ACAT1;SEPSECS;SLC25A15;PDHX;SERINC5;ACAD8;GPT;TMLHE;MARS;DHTKD1;MTR;ALDH7A1;ALDH4A1;PDHB;QDPR;AASS;SERINC3;ASL;MCCC2;MAT1A;DLST;SUOX;GNMT;SHMT1;SLC6A8;PSMD4;SLC25A10;RPS2;PYCR2;SLC7A5;PSME3;BCAT2;GCLC;OAZ2;PSMD11;GCLM;GCAT;AMD1;SCLY;ALDH9A1;SLC3A2;ENOPH1;PRODH;PSMD5;IVD;HIBCH;EEFSEC;GAMT;PSME4;GPT2;…
OE19	HALLMARK_COAGULATION	0.0473495	0.098918	-0.265073	-1.27449	DUSP6;ANXA1;GDA;KLF7;ITGA2;S100A13;PLEK;CD9;KLK8;F3;A2M;C8A;ADAM9;RAC1;C1S;LGMN;C9;GNG12;F11;MMP15;MAFF;THBD;PLAT;CTSB
OE19	HALLMARK_APICAL_SURFACE	0.0474806	0.098918	-0.361093	-1.39454	PLAUR;DCBLD2;LYPD3;MDGA1;GATA3;THY1;CRYBG1;CX3CL1;SHROOM2;AKAP7;ATP6V0A4;GAS1;PCSK9;GSTM3
OE19	HALLMARK_HEME_METABOLISM	0.0526066	0.101736	0.305957	1.29969	BMP2K;UCP2;UROS;ERMAP;TRAK2;SLC11A2;ELL2;HTATIP2;KAT2B;PC;FECH;P4HA2;ATP6V0A1;ATG4A;PPP2R5B;TSPO2;SLC22A4;PRDX2;SYNJ1;RBM5;SDCBP;ABCB6;SIDT2;AQP3;DMTN;TMEM9B;NCOA4;CLIC2;BSG;SELENBP1;IGSF3;RHD;CCND3;SLC6A8;RNF123;TNRC6B;KHNYN;GCLC;NFE2L1;FOXJ2;C3;GCLM;ADIPOR1;EZH1;ADD1;USP15;CA2;RNF19A;SLC7A11;CDC27;TFRC;FBXO7;ALDH6A1
OE19	HALLMARK_ANDROGEN_RESPONSE	0.0532444	0.101736	0.34796	1.35356	FADS1;HSD17B14;IDI1;HMGCS1;ELOVL5;HMGCR;SLC26A2;DHCR24;ELL2;ABCC4;SCD;TMPRSS2;INSIG1;SEC24D;NCOA4;ACTN1;UAP1;SORD;CCND3;ITGAV;HERC3;APPBP2;ELK4;HOMER2;SRF;SPDEF;SELENOP;TPD52;CDC14B;PLPP1;CAMKK2;XRCC6
OE19	HALLMARK_MITOTIC_SPINDLE	0.0549372	0.101736	0.304589	1.29726	FGD4;OPHN1;SOS1;FARP1;DOCK4;NCK2;RASAL2;PALLD;PKD2;NCK1;ATG4B;ARFIP2;TSC1;MYH10;WASF1;CLIP2;TAOK2;ALMS1;SPTAN1;STK38L;BCL2L11;CLASP1;ALS2;TIAM1;KPTN;ARHGEF7;SSH2;MAPRE1;RACGAP1;TRIO;HDAC6;KIFAP3;ARFGEF1;MYO9B;KIF5B;CEP192;CDC27;CDC42EP2;DYNC1H1;ARHGEF11;ECT2;PXN;BCAR1;NUMA1;KIF1B;RAPGEF6;CDC42EP4;MAP1S;EPB41;FSCN1;TUBGCP2;BCR;ABL1;ESPL1;KNTC1;CEP72;KIF3C;GSN;CSNK1D;TUBGCP3;KIF22;ARHGEF12;MARK4;CD…
OE19	HALLMARK_COMPLEMENT	0.0576798	0.103	-0.239195	-1.21629	DUSP6;PLAUR;CD55;DUSP5;CASP4;C4BPB;USP16;TNFAIP3;S100A13;PLEK;RCE1;F3;IRF1;CPM;ADAM9;S100A9;PLA2G7;C1S;GATA3;LGMN;C9;CEBPB;CTSS;PIM1;GNGT2;KIF2A;MMP15;GZMA;GPD2;MAFF;PFN1;PLAT;CTSB;NOTCH4;PDP1;CASP5;FCN1
OE19	HALLMARK_PI3K_AKT_MTOR_SIGNALING	0.0897801	0.154793	0.327938	1.28787	CXCR4;PIK3R3;PIKFYVE;CDKN1B;NCK1;PLCB1;ACACA;THEM4;STAT2;MAPKAP1;TSC2;PLCG1;TBK1;GRB2;TIAM1;GRK2;TRIB3;CAB39L;CALR;RPTOR;RIPK1;AKT1S1;PPP1CA;HSP90B1;PIN1;CFL1;MAP3K7;MKNK2;NOD1;AP2M1;RAF1;SQSTM1;RALB
OE19	PENG_NUCLEOTIDE	0.094654	0.094654	0.336937	1.28824	GLRX;LHPP;AK1;CDA;ADAL;RRM2B;GUK1;ENTPD4;DPYD;CAD;ADSSL1;ENTPD5;ENTPD7;DCTPP1;GMPR2;AMPD2;TYMP;ITPA;ENTPD6;UCK1;NT5M;NT5C;ENTPD1;NUDT16;IMPDH1;PAICS;PPAT;ADSL;AMPD1;TYMS;DTYMK;ATIC;AGXT2;GART;AMPD3;CAT;NUDT9;DHODH;RRM2
OE19	HALLMARK_G2M_CHECKPOINT	0.116969	0.194949	0.285635	1.21366	SQLE;MAP3K20;EFNA5;RASAL2;CDKN1B;SLC12A2;ORC5;HNRNPU;CCNT1;MAPK14;CUL4A;MEIS1;MEIS2;E2F4;SLC7A5;ORC6;WRN;AMD1;RBM14;RACGAP1;STAG1;POLA2;KPNB1;KIF5B;E2F3;CDC27;MYC;UBE2S;G3BP1;CTCF;PDS5B;CCNF;NUMA1;CUL1;RPA2;TMPO;NUP50;PRPF4B;TNPO2;UPF1;ILF3;DDX39A;POLE;ABL1;MT2A;MYBL2;STIL;ESPL1;KPNA2;KIF22;POLQ;SRSF1;GSPT1;TACC3;CBX1;FANCC;NDC80;DTYMK;TOP2A;FBXO5;AURKB;MAD2L1;PRC1;KIF4A;CDC7;AURKA;CASP8AP2;INCEN…
OE19	HALLMARK_UNFOLDED_PROTEIN_RESPONSE	0.130257	0.210092	0.311735	1.23417	WFS1;WIPI1;PDIA5;ALDH18A1;PREB;EIF2AK3;SSR1;SLC1A4;SEC31A;EDC4;NFYA;ATP6V0D1;GOSR2;DDIT4;SLC7A5;CALR;TTC37;PDIA6;HSPA5;KIF5B;IFIT1;FUS;EIF4G1;HSP90B1;SRPRA;SLC30A5;DNAJC3;SRPRB;CXXC1;ARFGAP1;HYOU1;ZBTB17;TSPYL2;CNOT6
OE19	HALLMARK_DNA_REPAIR	0.183106	0.286102	0.283471	1.16848	ERCC1;AK1;CDA;REV3L;GTF2H1;RRM2B;GUK1;SMAD5;RAD52;SDCBP;ERCC2;NFX1;SEC61A1;POLH;NELFCD;STX3;POLR2C;POM121;USP11;SRSF6;SF3A3;BCAP31;POLR3GL;DDB1;NME3;CLP1;GMPR2;TAF6;TAF1C;POLR2A;POLD3;TAF13;POLA2;NPR2;ITPA;GTF2H3;TMED2;NT5C;RPA2;ADCY6;TP53
OE19	HALLMARK_ANGIOGENESIS	0.202316	0.300445	0.37094	1.20648	FGFR1;S100A4;STC1;LRPAP1;POSTN;SERPINA5;CCND2;ITGAV
OE19	HALLMARK_INTERFERON_ALPHA_RESPONSE	0.204302	0.300445	0.303155	1.17005	HLA-C;TAP1;IFIH1;PARP14;NMI;USP18;STAT2;CASP8;ELF1;MOV10;TXNIP;TRIM26;EPSTI1;ADAR;PROCR;PARP9;CNP;TRIM14;TDRD7;NUB1;HERC6;LGALS3BP;IRF9;CMTR1;IL15;LAP3;TRAFD1;DDX60;BST2;PSMB8;PNPT1
OE19	HALLMARK_REACTIVE_OXYGEN_SPECIES_PATHWAY	0.217936	0.311337	0.34107	1.18506	GLRX;FTL;PRDX1;MBP;PRDX2;ERCC2;G6PD;NDUFS2;SBNO2;MSRA;PTPA;EGLN2;GCLC;GCLM;HHEX;TXNRD2
OE19	HALLMARK_P53_PATHWAY	0.268067	0.372315	0.258802	1.1002	SESN1;TPD52L1;OSGIN1;AK1;TCN2;S100A4;FUCA1;ACVR1B;EI24;TAP1;HDAC3;MXD4;HSPA4L;LDHB;IP6K2;NOTCH1;PPM1D;MDM2;CDKN2AIP;DCXR;ZMAT3;TXNIP;BAK1;ABCC5;SEC61A1;SLC19A2;POLH;DDIT4;CD82;PROCR;CCND3;TRIB3;POM121;RXRA;CCNG1;COQ8A;CCND2;CSRNP2;CTSD;PRMT2;RAP2B;RRP8;BAIAP2;SLC3A2;WRAP73;TM4SF1;PERP;BAX;CTSF;SLC7A11;TM7SF3;TAX1BP3;MKNK2;BLCAP;IRAK1;ST14;STEAP3;TRAFD1;TP53;WWP1;DRAM1;TSPYL2
OE19	HALLMARK_UV_RESPONSE_UP	0.291713	0.394206	0.263307	1.09172	CYP1A1;IGFBP2;SLC25A4;CYB5B;SLC6A12;KCNH2;SULT1A1;TAP1;GRINA;SELENOW;STARD3;CTSV;HNRNPU;AQP3;PRKACA;BCL2L11;BSG;HSPA2;YKT6;BAK1;CCND3;CNP;SLC6A8;CLCN2;AP2S1;DLG4;AMD1;MARK2;SIGMAR1;ATP6V1C1;KLHDC3;CA2;HLA-F;FMO1;GGH;ATP6V1F;TFRC;IL6;POLG2;MRPL23;LYN;MAOA
OE19	HALLMARK_E2F_TARGETS	0.313586	0.412614	0.252283	1.07504	SMC6;CBX5;CDKN1B;NBN;PPM1D;TBRG4;NUP153;SHMT1;ORC6;DCTPP1;RACGAP1;STAG1;POLD3;PAN2;PHF5A;POLA2;MLH1;TFRC;TIMELESS;DIAPH3;TRIP13;E2F8;MYC;KIF18B;UBE2S;CTCF;CTPS1;PDS5B;RPA2;XRCC6;TMPO;TP53;ILF3;DDX39A;PAICS;POLE;CCNE1;RFC2;MYBL2;PMS2;ESPL1;DNMT1;KPNA2;KIF22;SRSF1;GSPT1;HELLS;TACC3;TUBG1;PRKDC;TOP2A;AURKB;CDCA3;MAD2L1;BUB1B;TCF19;KIF4A;AURKA;LUC7L3;PRDX4;CDC20;RNASEH2A;PLK1;SMC1A;SRSF2;CDKN1A;RRM2;…
OE19	HALLMARK_ESTROGEN_RESPONSE_LATE	0.33507	0.429577	0.249628	1.06318	PDCD4;WFS1;TPD52L1;CYP4F11;ABCA3;ELOVL5;FABP5;SLC26A2;FARP1;FDFT1;UNC13B;DHCR7;TMPRSS3;KCNK5;HSPA4L;SLC29A1;FOXC1;SLC1A4;GPER1;TNNC1;HMGCS2;FRK;RAPGEFL1;DCXR;SORD;SERPINA5;TIAM1;SLC2A8;SLC7A5;SLC22A5;ITPK1;ALDH3A2;MEST;MYB;FAM102A;TRIM29;IMPA2;DLG5;ANXA9;CA2;SCARB1;PERP;HOMER2;MDK;IL17RB;SERPINA1;TSPAN13;SLC16A1;LLGL2;ST14;CYP26B1;UGDH;TST;RBBP8;BLVRB;STIL;PTPN6;CLIC3;MAPK13;GALE;COX6C;CDH1;ARL3;…
OE19	HALLMARK_MYOGENESIS	0.401797	0.502247	0.241923	1.0309	SORBS1;ACSL1;TPD52L1;MYLK;LPIN1;AK1;SCD;KCNH2;PTP4A3;PC;FDPS;SIRT2;ATP6AP1;TSC2;IFRD1;TNNC1;NOTCH1;ABLIM1;SPTAN1;NAV2;AKT2;MAPRE3;CRAT;MYOM2;SPEG;ENO3
OE19	HALLMARK_HEDGEHOG_SIGNALING	0.515161	0.628245	-0.260754	-0.963663	NRP2;ACHE;THY1;NRP1;L1CAM;RTN1;ETS2;UNC5C
OE19	HALLMARK_NOTCH_SIGNALING	0.537229	0.639559	-0.262677	-0.94834	HES1;TCF7L2;CCND1;DTX1;NOTCH3
OE19	HALLMARK_WNT_BETA_CATENIN_SIGNALING	0.558674	0.649621	0.278855	0.93934	NOTCH1;NUMB;CCND2;MAML1;SKP2;DVL2;MYC;KAT2A;DLL1;PSEN2;CUL1;TP53;ADAM17;NCSTN;CSNK1E
OE19	HALLMARK_KRAS_SIGNALING_DN	0.66643	0.757307	0.213493	0.90975	IGFBP2;TFCP2L1;PRKN;DTNB;MSH5;THNSL2;HTR1D;SPHK2;RGS11;HSD11B2;SMPX;YBX2;MYO15A;NR6A1;PTPRJ;CDH16;ZC2HC1C;ASB7;CDKAL1;COPZ2;MTHFR;TGFB2;COQ8A;FGGY;MFSD6;KMT2D;C5;DLK2;AKR1B10;ENTPD7;SLC25A23;PRODH;GAMT;TAS2R4;ALOX12B
OE19	HALLMARK_APICAL_JUNCTION	0.695642	0.772935	0.210319	0.897364	CLDN18;PIK3R3;NFASC;INPPL1;MAP3K20;CERCAM;KCNH2;MVD;INSIG1;TSC1;MYH10;RSU1;CADM2;ITGA10;PLCG1;TAOK2;AKT2;MAPK14;CRAT;TNFRSF11B;TMEM8B;ACTN1;SPEG;CNN2;PIK3CB;FBN1;PPP2R2C;ACTN3;NECTIN3;BAIAP2;NECTIN2;THBS3;GAMT;LDLRAP1;MDK;ADAM23;NF2;MAPK11;SRC;CNTN1;MAP4K2;CAP1;FSCN1;TIAL1;ARPC2;ATP1A3;MAPK13;CLDN8;PKD1;PBX2;CDH1;ACTN4;DLG1;DHX16;CDH11;IKBKG;TUBG1;SORBS3;PDZD3;JUP;PTK2;COL16A1;CLDN7;WASL;PTPRC;CL…
OE19	HALLMARK_INTERFERON_GAMMA_RESPONSE	0.753941	0.819501	0.204172	0.868842	SECTM1;DDX58;HLA-DMA;STAT3;TAP1;IFIH1;PARP14;NMI;USP18;STAT2;PELI1;CASP8;IL18BP;STAT1;SAMHD1;TAPBP;TXNIP;TRIM26;IL10RA;EPSTI1;ADAR;RIPK1;ISOC1;TRIM14;TDRD7;SPPL2A;HERC6;NCOA3;LGALS3BP;IRF9;GPR18;CMTR1;IFIT1;IL6;IL15;LAP3;ZNFX1;PTPN1;HLA-G;NOD1;CSF2RB;TRAFD1;RAPGEF6;DDX60;HLA-DQA1;BST2;PSMB8;PNPT1;IRF5;ITGB7;LY6E;MT2A;PTPN6
OE19	HALLMARK_SPERMATOGENESIS	0.782951	0.832926	0.20732	0.842216	LPIN1;CHFR;SPATA6;YBX2;PIAS2;HSPA4L;SLC12A2;ACE;CLPB;PEBP1;MAST2;MTOR;ZC2HC1C;HSPA2;ACRBP;IP6K1;PACRG;PGS1
OE19	HALLMARK_MYC_TARGETS_V2	0.880404	0.917088	0.209281	0.74422	SLC29A2;SORD;TMEM97;TBRG4;PPRC1;RABEPK;PHB;DCTPP1;LAS1L;FARSA;IMP4;SRM;MYC;SLC19A1;GRWD1;MAP3K6;MYBBP1A;NOC4L;RRP9;PUS1;PLK1
OE19	HALLMARK_PANCREAS_BETA_CELLS	0.918619	0.937367	-0.190328	-0.719316	ISL1;FOXO1;NEUROD1;GCK;ABCC8;PCSK2;AKT3;PAK3;FOXA2;SPCS1;PAX6;SRP14;NEUROG3
OE19	HALLMARK_ALLOGRAFT_REJECTION	0.980952	0.980952	-0.153788	-0.778654	FLNA;BCL10;EGFR;CCR2;EIF3J;SRGN;CSF1;IFNGR2;IRF8;ACHE;CD1D;GPR65;THY1;IFNAR2;CCL11;IFNGR1;ICOSLG;CTSS;CCR1;GZMA;RPL9;ITGB2;CCL7;ITK;IL12B;CXCL13;IGSF6;STAB1;AKT1;IL4;NCR1;TLR6;FAS;HLA-DOB;TRAT1;HLA-E;EIF3D;FCGR2B;BCL3;CD8B;MBL2;IRF4;CD40LG;IL4R;PRKCG;CXCR3;IRF7;IL10;CD79A;TLR3;CD28;INHBA;RPS3A;RPL39;HCLS1;TNF;CD40;FGR;UBE2D1;EIF3A;RPS9;F2;HLA-DMB;PF4;IL2RG;CD80;WAS;PSMB10;LIF;ETS1;ACVR2A;IFNG;IL1…
